# Supplementary material for: Evaluation of MTT Heterogeneity of Perfusion CT Imaging in the Early Brain Injury Phase: An Insight into aSAH Pathopysiology
Source: Brain Sci. 2023 May 19;13(5):824. doi: 10.3390/brainsci13050824 (PMC10216289; doi:10.3390/brainsci13050824)
Supplement: Supplementary file 1 [file brainsci-13-00824-s001.zip]

Archive with 1 entries (1 files):
- brainsci-2344360-supplementary.pdf
